# Supplementary material for: Wood Bio-Adhesives Made by Polymerizing Oxidized Starch with Deep Eutectic Solvent-Modified Lignin
Source: Polymers (Basel). 2025 Nov 14;17(22):3023. doi: 10.3390/polym17223023 (PMC12656508; doi:10.3390/polym17223023)
Supplement: Supplementary file 1 [file polymers-17-03023-s001.zip]

Archive with 1 entries (1 files):
- polymers-3976807-supplementary.pdf
